# Supplementary material for: Inequities in Stroke Recovery: Examining Sociodemographic Predictors of Rehabilitation Success
Source: Healthcare (Basel). 2025 Jul 18;13(14):1739. doi: 10.3390/healthcare13141739 (PMC12294742; doi:10.3390/healthcare13141739)
Supplement: Supplementary file 1 [file healthcare-13-01739-s001.zip]

Archive with 1 entries (1 files):
- healthcare-3735674-supplementary.pdf
